# Supplementary material for: Bactericidal Activities of Nanoemulsion Containing Piper betle L. Leaf and Hydroxychavicol Against Avian Pathogenic Escherichia coli and Modelling Simulation of Hydroxychavicol Against Bacterial Cell Division Proteins
Source: Antibiotics (Basel). 2025 Aug 3;14(8):788. doi: 10.3390/antibiotics14080788 (PMC12382705; doi:10.3390/antibiotics14080788)
Supplement: Supplementary file 1 [file antibiotics-14-00788-s001.zip]

Archive with 1 entries (1 files):
- antibiotics-3720176-supplementary.pdf
